# Supplementary material for: ResMem-Net: memory based deep CNN for image memorability estimation
Source: PeerJ Comput Sci. 2021 Nov 5;7:e767. doi: 10.7717/peerj-cs.767 (PMC8594589; doi:10.7717/peerj-cs.767)
Supplement: Supplemental Information 1 [file peerj-cs-07-767-s001.zip]

Archive with 6 entries (4 files):
- ResMemNet-master/
- ResMemNet-master/Photos/
- ResMemNet-master/Photos/model.png
- ResMemNet-master/README.md
- ResMemNet-master/gradram.py
- ResMemNet-master/resmemnet.py
