# Supplementary material for: ResMem-Net: memory based deep CNN for image memorability estimation
Source: PeerJ Comput Sci. 2021 Nov 5;7:e767. doi: 10.7717/peerj-cs.767 (PMC8594589; doi:10.7717/peerj-cs.767)
Supplement: Supplemental Information 1 [file peerj-cs-07-767-s001.zip › ResMemNet-master/README.md]

# Image Memorability Prediction
Progress in estimating visual memorability has been limited by the small scale and lack of variety of benchmark data. Here, we introduce a novel Deep CNN architecture, ResMemNet, to capture the memorability of the photographs  which is trained on the  publicly available annotated image memorability dataset to date (containing 60,000 images from diverse sources).

###### Dataset Link  : http://memorability.csail.mit.edu/download.html


## Model architecture of ResMemNet
![alt text](https://github.com/vinotharjun/LargeScaleImageMemorability/blob/master/Photos/model.png)
