# Supplementary material for: ResMem-Net: memory based deep CNN for image memorability estimation
Source: PeerJ Comput Sci. 2021 Nov 5;7:e767. doi: 10.7717/peerj-cs.767 (PMC8594589; doi:10.7717/peerj-cs.767)
Supplement: Supplemental Information 1 [file peerj-cs-07-767-s001.zip › ResMemNet-master/resmemnet.py]

import torch
from torch import nn
import torch.nn.functional as F
import copy

import math
device = torch.device("cuda:0" if torch.cuda.is_available() else "cpu")
class ConvolutionLayer(nn.Module):
    '''
    Args:
    in_channels = the number of channels of input channel (type int)
    output_channels = the number of output feature maps (type int)
    kernel_size = the size of the kernel (type tuple)
    strides = the length of the strides (type int)
    padding = takes two 1) valid, 2) same or some other integer value [default:"valid"]
    
    '''
    def __init__(self,in_channels,out_channels,kernel_size=(3,3),strides=1,padding="valid"):
        super(ConvolutionLayer,self).__init__()
        
        self.in_channels = in_channels
        self.out_channels= out_channels
        self.kernel_size = kernel_size
        self.padding     = padding
        self.strides     = strides
        #layer definition
        self.convolution_layer = self.conv_layer(in_channels,out_channels,kernel_size,strides,padding)
        self.batch_normalize = nn.BatchNorm2d(out_channels)
        self.relu       = nn.ReLU()
        

        
    def forward(self,x):
        x = self.convolution_layer(x)
        x = self.relu(x)
        x = self.batch_normalize(x)
        return x
    
    def conv_layer(self,in_channels,out_channels,kernel_size,strides,padding):
        if padding == "valid":
            padding =0
        elif padding == "same":
            strides = 1
            padding = math.floor(int((kernel_size[0]-1)/2))  
        return nn.Conv2d(in_channels,out_channels,kernel_size,strides,padding)
class LstmCell(nn.Module):
    '''
    Args:
    input_dims : the input dimension (that takes single integer) (type int)
    hidden dims : the dimension of hidden and cell state (type int)
    attach_fc  : to ensure whether fully connected layer should be connected to last rnn cell [default:False]
    '''
    def __init__(self,input_dims,hidden_dims,attach_fc = False):
        super(LstmCell,self).__init__()
        
        self.input_dims = input_dims
        self.hidden_dims = hidden_dims
        self.attach_fc = attach_fc
        
        self.lstm_cell = nn.LSTMCell(input_size = self.input_dims,hidden_size = self.hidden_dims)
        if self.attach_fc == True:
            self.fc = nn.Linear(self.hidden_dims,1)
        
    def forward(self,x,hidden_state,cell_state):
        hidden_output,cell_output = self.lstm_cell(x,(hidden_state,cell_state))
        if self.attach_fc ==True:
            output = self.fc(hidden_output)
            return output
        else:
            return hidden_output,cell_output
class Block(nn.Module):
  def __init__(self,cnn_layer,stage_lstm):
    super(Block,self).__init__()
    self.stage_lstm = stage_lstm
    self.stage_cnn = cnn_layer(in_channels=64,out_channels=64,kernel_size=(3,3),padding="same",strides=1)
    self.stage_pool = nn.AvgPool2d(kernel_size=(3,3),stride=2)
    self.stage1_inter_cnn3x3 = cnn_layer(in_channels=64,out_channels=64,kernel_size=(3,3),padding="valid",strides=1)
    self.stage1_inter_cnn1x1 = cnn_layer(in_channels=64,out_channels=64,kernel_size=(1,1),padding="valid",strides=1)
    self.stage1_interpool = nn.AdaptiveAvgPool2d(1)
  def forward(self,x,hidden_state,cell_state):
    x = self.stage_cnn(x)
    x1 = self.stage_inter_cnn3x3(x)
    x1 = self.stage_inter_cnn1x1(x1)
    x1 = self.stage_interpool(x1)
    x1 = x1.squeeze()
    hidden_state,cell_state = self.stage_lstm(x1,hidden_state,cell_state)
    return x,hidden_state,cell_state
class ResMemNet(nn.Module):
    def __init__(self,in_channels,cnn_layer,lstm_cell):
        super(ResMemNet,self).__init__()
        self.hidden_dims =64
        self.input_dims =64
        self.stage_lstm =lstm_cell(self.input_dims,self.hidden_dims)
      

        #stage1
        self.stage1_cnn = cnn_layer(in_channels=3,out_channels=32,kernel_size=(3,3),padding="same",strides=1)
        self.stage1_pool = nn.AvgPool2d(kernel_size=(3,3),stride=2)
        self.stage1_inter_cnn3x3 = cnn_layer(in_channels=32,out_channels=64,kernel_size=(3,3),padding="valid",strides=1)
        self.stage1_inter_cnn1x1 = cnn_layer(in_channels=64,out_channels=64,kernel_size=(1,1),padding="valid",strides=1)
        self.stage1_interpool = nn.AdaptiveAvgPool2d(1)
        for i in range(49):
          key = "block" + str(i)
          setattr(self,key,Block(cnn_layer,self.stage_lstm))
        self.fc = nn.Linear(self.hidden_dims,1)
    def forward(self,x,hidden_state,cell_state):

        x = self.stage1_cnn(x)
        x = self.stage1_pool(x)
        #stage1 inter
        x1 = self.stage1_inter_cnn3x3(x)
        x1 = self.stage1_inter_cnn1x1(x1)
        x1  = self.stage1_interpool(x1)
        x1 = x1.squeeze()
        hidden_state,cell_state = self.stage_lstm(x1,hidden_state,cell_state)
        del x1
        for i in range(49):
          print(i)
          key = "block" + str(i)
          x,hidden_state,cell_state = getattr(self,key)(x,hidden_state,cell_state)
        return self.fc(hidden_state)

    def init_hidden(self, batch_size):
        hidden = torch.tensor(next(self.parameters()).data.new(batch_size, self.hidden_dims), requires_grad=False)
        cell = torch.tensor(next(self.parameters()).data.new(batch_size, self.hidden_dims), requires_grad=False)
        return hidden.zero_(), cell.zero_()
